# Supplementary material for: Implementation of Antimicrobial Stewardship Programs in Saudi Arabia: A Systematic Review
Source: Microorganisms. 2025 Feb 17;13(2):440. doi: 10.3390/microorganisms13020440 (PMC11858812; doi:10.3390/microorganisms13020440)
Supplement: Supplementary file 1 [file microorganisms-13-00440-s001.zip]

Archive with 1 entries (1 files):
- microorganisms-3472890-supplementary.pdf
